# Supplementary material for: Interfacial Behavior of Solid- and Liquid-like Polyelectrolyte Complexes as a Function of Charge Stoichiometry
Source: Polymers (Basel). 2021 Nov 7;13(21):3848. doi: 10.3390/polym13213848 (PMC8588307; doi:10.3390/polym13213848)
Supplement: Supplementary file 1 [file polymers-13-03848-s001.zip]

Archive with 1 entries (1 files):
- polymers-1434331-supplementary.pdf
